# Supplementary material for: Seed Priming with Brassinosteroids Alleviates Chromium Stress in Rice Cultivars via Improving ROS Metabolism and Antioxidant Defense Response at Biochemical and Molecular Levels
Source: Antioxidants (Basel). 2021 Jul 7;10(7):1089. doi: 10.3390/antiox10071089 (PMC8301181; doi:10.3390/antiox10071089)
Supplement: Supplementary file 1 [file antioxidants-10-01089-s001.zip]

Archive with 1 entries (1 files):
- antioxidants-1207332-supplementary.pdf
